# Supplementary material for: Architecture, Chromatin and Gene Organization of Toxoplasma gondii Subtelomeres
Source: Epigenomes. 2022 Sep 15;6(3):29. doi: 10.3390/epigenomes6030029 (PMC9498087; doi:10.3390/epigenomes6030029)
Supplement: Supplementary file 1 [file epigenomes-06-00029-s001.zip]

Archive with 5 entries (5 files):
- FiguresSupl.pdf
- TableS1RV.xlsx
- TableS2RV.xlsx
- TableS3.xlsx
- TableS4.xlsx
