# Supplementary material for: Architecture, Chromatin and Gene Organization of Toxoplasma gondii Subtelomeres
Source: Epigenomes. 2022 Sep 15;6(3):29. doi: 10.3390/epigenomes6030029 (PMC9498087; doi:10.3390/epigenomes6030029)
Supplement: Supplementary file 1 [file epigenomes-06-00029-s001.zip › TableS1RV.xlsx]

## Sheet: Table S1
Table S1
	* Chromosomes VIIb and VIII correspond to same chromosome in last karyotype analysis
	**genes not present in Me49
	***located within repeat region
	Paralog count: Number of paralogs are indicated. Paralogs were searched at Paralogs count database (ToxoDB). Paralogs were confirmed by blastp and blastn (transcripts). Only genes located at assigned TGME49 chromosome were not taken into account.
	In parentheses: groups of ST gene paralogs ordered by number
ST region	Genomic localization	Length ~Kpb	gene	ID	ST border	gene synteny (presence in 14 T. gondii strains)				DNA satellite
						high (>78.5%)	medium (78.5 - 50%)	low (<50%)	other genes**	sat350	sat240	sat529	other satDNA	Paralog count
ST_Ia_L	TGME49_chrIa:1-13,724	15.6	tgc7	_287280	yes
ST_Ia_R	TGME49_chrIa:1,822,099-1,859,136	10.5	chapA-tub	_295310	yes
			tgb	_295300	no
ST_Ib_L	TGME49_chrIb:1-16,551	18.4	tghp	_207350	no
			tghp	_207360	no
			tghp	_207370	yes
ST_Ib_R	TGME49_chrIb:1,909,459-1,954,388	41	tghp	_321280	yes
			tghp (tgb-like)	_321270	no
ST_II_L	TGME49_chrII:1-22,252	22.2	ts	_220840	yes
ST_II_R	TGME49_chrII:2,237,617-2,346,750	109.4	tgc11	_298060	yes
			tghp	_298070	no
			tghp	_298080	no
			tgb	_298090	no
ST_III_L	TGME49_chrIII:766-35,746	35.7	tgb	_276230	yes
ST_III_R	TGME49_chrIII:2,299,208-2,531,764	232.4	tgc5	_298960	yes				TGRH88_003010
			tghp	_298840	no				TGP89_421720
			tghp	_298830	no				TGRH88_002950
			tghp	_298820	no									3 (P1)
			tgc1	_321170	no
ST_IV_L	TGME49_chrIV:764-77,001	77	tghp	_317830	no
			tghp	_317820	no
			tghp	_206910	no
			tghp	_320780	no
			tgb15	_320770	yes
ST_IV_R	TGME49_chrIV:2,645,530-2,686,605	40.2	otu-cp	_237894	yes				TGRH88_009260					10 (P2)
			enoyl-CoA	_317705	no
			eIF3	_317720	no	gene duplication
			otu-cp	_237900	no									10 (P2)
ST_V_L	TGME49_chrV:47-112,661	112.6	tghp	_296121	no				TGARI_370160					14 (P3)
			tghp	_296231	no									14 (P3)
			tghp***	_220060	no
			tghp	_220070	no
			tgc8	_220080	yes
ST_V_R	TGME49_chrV:3,153,949-3,331,915	177.9	tgb7	_283450	yes	gene duplication			TGRH88_027420				high density
			tghp	_307450	no				TGRH88_087825
			tgb13	_307460	no				TGRH88_027460
			tghp***	_307470	no			gene multiplication	TGRH88_087826
			tgb14	_307480	no				TGRH88_087827
ST_VI_L	TGME49_chrVI:1-8,500	8.1	ppi	_238000	yes
ST_VI_R	TGME49_chrVI:3,602,980-3,654,215	53.7	tgb	_244920	yes				TGCOUG_392420
			tghp	_244930	no				TGs(6 strain)_356020
			tghp***	_244940	no
			tghp	_244950	no
			adp/atp	_237700	no
			tghp	_292600	no									2
			tgc13	_292610	no
ST_VIIa_L	TGME49_chrVIIa:1-58,843	58.4	tghp	_279540	no				TGRH88_032580
			tghp	_279550	no				TGGT1_409390					3 (P1)
			tghp	_280070	no				TGs (5 strain)_279560					1
			tghp***	_281040	no
			tghp	_281030	no
			tghp	_280810	yes									1 (P1)
ST_VIIa_R	TGME49_chrVIIa:4,459,521-4,540,552	76.3	sa-t/k	_282230	yes
ST_VIIb_L*	TGME49_chrVIIb:828-57,559	82.9	tghp	_264260	no				TGs(2)_381670
			tghp	_264250	no		gen duplication
			tghp	_264240	no
			tghp***	_264230	no			gene duplication						2 (P4)
			tgb3	_264225	no
			tghp	_264220	no
			tghp	_264210	yes
ST_VIII_R*	TGME49_chrVIII:6,916,849-6,970,159	53.1	tgb1	_200480	yes
ST_IX_L	TGME49_chrIX:1-179,116	179.1	tghp	_274700	no				TGARI_329620					2 (P4)
			tgb4	_274290	no
			tghp	_274280	no			gene duplication
			tgb6	_279460	yes
ST_IX_R	TGME49_chrIX:6,277,213-6,326,886	49.6	tghp	_306680	yes				TGRH88_018150					3 (P1)
			tghp	_306688	no				TGs(3)_363200
			tghp	_306692	no
			tghp	_306700	no
			tghp	_306710	no
			tghp	_306720	no
			tghp	_306730	no
			tgb10	_299570	no
ST_X_L	TGME49_chrX:1-139,810	139.8	tgc2	_200700	no				TGRH88_047970
			tgc6	_200590	no		gene duplication		TGRH88_047980
			tghp	_200595	no	gene duplication			TGRH88_047990
			tghp	_200600	no
			tgc10	_228780	yes	gene duplication
ST_X_R	TGME49_chrX:7,458,705-7,486,190	27.5	tghp	_207240	yes
			electron-t	_207250	no
			tgb11	_301890	no
ST_XI_L	TGME49_chrXI:1-89,389	88.2	tghp	_307270	no	gene duplication			TGRUB_433810
			tgc3	_307260	no				TGs(2)_409510
			tghp	_307090	no	gene duplication
			tghp***	_307080	no
			tghp	_307070	no
			tghp	_307060	no
			tghp	_307050	no
			tgb12	_307045	yes
ST_XI_R	TGME49_chrXI:6,609,042-6,622,313	13.2	vtc2	_298630	yes
ST_XII_L	TGME49_chrXII:1-47,600	47.6	tghp	_300780	no									3
			tghp***	_300790	no
			ER-oxired	_300380	yes
ST_XII_R	TGME49_chrXII:6,901,775-7,093,358	215	tghp	_276820	yes				TGRH88_066510
			tghp	_276810	no	gene duplication			TGRH88_066520					1
			tgc4	_200130	no		gene duplication
			tghp	_200110	no
average		76.3615
