# Supplementary material for: Architecture, Chromatin and Gene Organization of Toxoplasma gondii Subtelomeres
Source: Epigenomes. 2022 Sep 15;6(3):29. doi: 10.3390/epigenomes6030029 (PMC9498087; doi:10.3390/epigenomes6030029)
Supplement: Supplementary file 1 [file epigenomes-06-00029-s001.zip › TableS2RV.xlsx]

## Sheet: Sheet1
Table S2
histone ChIP	sample	GEO accession	source
H3K9me3	SRR5527842	GSE98806	Sindikubwabo, F. et al. eLife 2017
H3K4m3	SRR5527845	GSE98806	Sindikubwabo, F. et al. eLife 2017
H2A.X_2_IP	SRR6246524	GSE104347	Nardelli, S.C. et al. BMC Genomics 2022
H3.3_2_IP	SRR6246523	GSE104347	Nardelli, S.C. et al. BMC Genomics 2022
H2A.Z_2_IP	SRR6246527	GSE104347	Nardelli, S.C. et al. BMC Genomics 2022
H2Bv_3_IP (H2B.Z)	SRR6246530	GSE104347	Nardelli, S.C. et al. BMC Genomics 2022
