# Supplementary material for: Architecture, Chromatin and Gene Organization of Toxoplasma gondii Subtelomeres
Source: Epigenomes. 2022 Sep 15;6(3):29. doi: 10.3390/epigenomes6030029 (PMC9498087; doi:10.3390/epigenomes6030029)
Supplement: Supplementary file 1 [file epigenomes-06-00029-s001.zip › TableS3.xlsx]

## Sheet: Sheet1
Table S3
	chromosome	start	end	geneID	ave RNA counts
1	TGME49_chrXII	7071370	7071773	TGME49_200110	0.055544
2	TGME49_chrIb	8286	18443	TGME49_207370	372.376
3	TGME49_chrXI	6609042	6619062	TGME49_298630	328.942
4	TGME49_chrIa	10836	13724	TGME49_287280	201.631
5	TGME49_chrV	686	7485	TGME49_296121	142.757
6	TGME49_chrX	137206	139810	TGME49_228780	140.883
7	TGME49_chrX	71897	76300	TGME49_200590	138.144
8	TGME49_chrII	2237617	2249016	TGME49_298060	115.849
9	TGME49_chrV	8323	14010	TGME49_296231	92.2459
10	TGME49_chrX	7458705	7462566	TGME49_207240	58.5446
11	TGME49_chrIX	133426	134607	TGME49_274290	46.8703
12	TGME49_chrXII	42540	47682	TGME49_300380	46.6466
13	TGME49_chrIII	2363787	2366787	TGME49_298840	35.9982
14	TGME49_chrIX	6277213	6281787	TGME49_306680	33.7936
15	TGME49_chrVI	4008	9292	TGME49_238000	33.3674
16	TGME49_chrVIIb	60999	69634	TGME49_264220	32.3043
17	TGME49_chrIa	1849361	1851257	TGME49_295310	27.2815
18	TGME49_chrIII	2454193	2456760	TGME49_321170	23.5846
19	TGME49_chrXI	24285	26814	TGME49_307260	21.1689
20	TGME49_chrVIIa	56036	58843	TGME49_280810	17.1929
21	TGME49_chrIII	34755	35746	TGME49_276230	15.1505
22	TGME49_chrIV	75529	77001	TGME49_320770	15.0668
23	TGME49_chrII	17422	22256	TGME49_220840	8.76913
24	TGME49_chrVIIb	79198	82870	TGME49_264210	6.39095
25	TGME49_chrIX	6325389	6326364	TGME49_299570	6.02832
26	TGME49_chrXII	5443	11196	TGME49_300790	3.34281
27	TGME49_chrVIIb	53795	54133	TGME49_264230	2.71676
28	TGME49_chrXII	7033492	7035777	TGME49_200130	2.10987
29	TGME49_chrV	3153949	3158926	TGME49_283450	1.99686
30	TGME49_chrVIIa	46931	47329	TGME49_281040	1.2003
31	TGME49_chrVIIa	4468003	4473859	TGME49_282230	0.717404
32	TGME49_chrIb	3877	4537	TGME49_207350	0.655691
33	TGME49_chrIb	4721	5927	TGME49_207360	0.542283
34	TGME49_chrIII	2299208	2300056	TGME49_298960	0.261933
35	TGME49_chrV	109552	112661	TGME49_220080	0.172625
36	TGME49_chrIV	2683892	2685352	TGME49_237900	0.14229
37	TGME49_chrV	96607	100997	TGME49_220070	0.027772
38	TGME49_chrX	81518	81884	TGME49_200600	0.0150261
39	TGME49_chrIII	2366610	2369190	TGME49_298830	0.0150261
40	TGME49_chrX	7462009	7468576	TGME49_207250	0
41	TGME49_chrIX	53701	54689	TGME49_274700	0
42	TGME49_chrVIIa	49114	50008	TGME49_281030	0
43	TGME49_chrIX	6287619	6289575	TGME49_306688	0
44	TGME49_chrIX	6293128	6293905	TGME49_306692	0
45	TGME49_chrXI	68566	69436	TGME49_307050	0
46	TGME49_chrIV	10935	11501	TGME49_317820	0
47	TGME49_chrIb	1914315	1914686	TGME49_321280	0
48	TGME49_chrVIII	6916849	6917687	TGME49_200480	0
49	TGME49_chrX	78447	81019	TGME49_200595	0
50	TGME49_chrX	12199	12618	TGME49_200700	0
51	TGME49_chrIV	49229	50573	TGME49_206910	0
52	TGME49_chrV	55888	58254	TGME49_220060	0
53	TGME49_chrVI	3639612	3640197	TGME49_237700	0
54	TGME49_chrIV	2646330	2647022	TGME49_237894	0
55	TGME49_chrVI	3602980	3605022	TGME49_244920	0
56	TGME49_chrVI	3612190	3615311	TGME49_244930	0
57	TGME49_chrVI	3625824	3628868	TGME49_244940	0
58	TGME49_chrVI	3635464	3636472	TGME49_244950	0
59	TGME49_chrVIIb	55783	57559	TGME49_264225	0
60	TGME49_chrVIIb	26672	38510	TGME49_264240	0
61	TGME49_chrVIIb	9355	12785	TGME49_264250	0
62	TGME49_chrVIIb	7243	9208	TGME49_264260	0
63	TGME49_chrIX	142900	143196	TGME49_274280	0
64	TGME49_chrXII	6990981	6996403	TGME49_276810	0
65	TGME49_chrXII	6901775	6903629	TGME49_276820	0
66	TGME49_chrIX	177455	179116	TGME49_279460	0
67	TGME49_chrVIIa	2307	8298	TGME49_279540	0
68	TGME49_chrVIIa	16188	20569	TGME49_279550	0
69	TGME49_chrVIIa	33672	35843	TGME49_280070	0
70	TGME49_chrVI	3641866	3642994	TGME49_292600	0
71	TGME49_chrVI	3643184	3647018	TGME49_292610	0
72	TGME49_chrIa	1857873	1858847	TGME49_295300	0
73	TGME49_chrII	2290013	2295265	TGME49_298070	0
74	TGME49_chrII	2299134	2299373	TGME49_298080	0
75	TGME49_chrII	2299556	2300801	TGME49_298090	0
76	TGME49_chrIII	2374285	2376806	TGME49_298820	0
77	TGME49_chrXII	1614	1964	TGME49_300780	0
78	TGME49_chrX	7480405	7483912	TGME49_301890	0
79	TGME49_chrIX	6300235	6314822	TGME49_306700	0
80	TGME49_chrIX	6316020	6318124	TGME49_306710	0
81	TGME49_chrIX	6318258	6320830	TGME49_306720	0
82	TGME49_chrIX	6320450	6322930	TGME49_306730	0
83	TGME49_chrXI	86827	89389	TGME49_307045	0
84	TGME49_chrXI	62393	64776	TGME49_307060	0
85	TGME49_chrXI	55036	61007	TGME49_307070	0
86	TGME49_chrXI	42126	42707	TGME49_307080	0
87	TGME49_chrXI	34009	41312	TGME49_307090	0
88	TGME49_chrXI	16068	24440	TGME49_307270	0
89	TGME49_chrV	3196807	3198607	TGME49_307450	0
90	TGME49_chrV	3209328	3210681	TGME49_307460	0
91	TGME49_chrV	3224746	3225270	TGME49_307470	0
92	TGME49_chrV	3272953	3273806	TGME49_307480	0
93	TGME49_chrIV	2664231	2668918	TGME49_317705	0
94	TGME49_chrIV	2669117	2678605	TGME49_317720	0
95	TGME49_chrIV	5411	7814	TGME49_317830	0
96	TGME49_chrIV	50884	52717	TGME49_320780	0
97	TGME49_chrIb	1914998	1916245	TGME49_321270	0
