# Supplementary material for: Architecture, Chromatin and Gene Organization of Toxoplasma gondii Subtelomeres
Source: Epigenomes. 2022 Sep 15;6(3):29. doi: 10.3390/epigenomes6030029 (PMC9498087; doi:10.3390/epigenomes6030029)
Supplement: Supplementary file 1 [file epigenomes-06-00029-s001.zip › TableS4.xlsx]

## Sheet: HP single genes
Table S4
1the gene may have annotation errors 2Data Set: Expression profiling of 3 archetypal lineages (there may be other evidence of transcription not analyzed) NDA: not data available SP: signal peptide: Score was determined by Signal P 5.0 (http://www.cbs.dtu.dk/services/SignalP/) as Sec/SPI TM: transmembrane region (Psort II, TMHMM server v 2.0, http://www.cbs.dtu.dk/services/TMHMM/)
	GeneID	ST	protein length1	NLS_BP	SP	TM	SP+TM	nucleus	Phenotype	Transcription ME49/RH2	Proteomic	Lopit	Expression evidence K - L - M	other	synteny
FamB-like genes
1	TGME49_321270	Ib_R	95	NDA	no	1	yes	no	0.24	ND	NDA	NDA	no	family B-like gene; integral component of membrane GO:0005575	high
2	TGME49_321280	Ib_R	79	NDA	yes	1	yes	no	0.15	29.1/12.5	NDA	NDA	yes	family B-like gene	high
Transcription evidence
1	TGME49_200110	XII_R	125	NDA	no	(-)	no	no	NDA	50.7/32.0	NDA	NDA	yes		low
2	TGME49_206910	IV_L	98	NDA	yes	(-)	yes	no	0.53	56.8/26.4	NDA	NDA	yes		medium
3	TGME49_207240	X_R	108	NDA	no	(-)	no	no	1.98	93.3/94.4	yes Tz/Oo	cytosol	yes	protein binding GO:0003674	high
4	TGME49_207370	Ib_L	1373	NDA	no	(-)	no	yes	3.89	75.5/82.4	yes	nucleus - chromatin	yes	protein interacton domain	high
5	TGME49_220070	V_L	155	NDA	no	(-)	no	no	NDA	22.9/24.0	NDA	NDA	yes		high
6	TGME49_264210	VIIb_L	1185	yes	no	no	no	yes	0.77	64.3/39.6	yes	NDA	yes		high
7	TGME49_264220	VIIb_L	675	yes	no	no	no	no	-0.49	60.2/57.2	NDA	cytosol	yes		high
8	TGME49_264230	VIIb_L	112	NDA	no	(-)	no	no	NDA	12.3/10.6	NDA	NDA	yes	similar to TGME49_274700	low
9	TGME49_274700	IX_L	220	NDA	no	1	yes	no	NDA	6.0/5.2	NDA	NDA	yes	similar to TGME49_264230	medium
10	TGME49_279550	VIIa_L	239	NDA	no	3	yes	no	1.7	3.01/3.03	NDA	NDA	yes	integral component of membrane GO:0005575	high
11	TGME49_280810	VIIa_L	244	NDA	no	(-)	no	no	0.04	5.5/15.7	yes	NDA	yes	1 peptide cytosolic fraction	high
12	TGME49_281030	VIIa_L	153	NDA	no	(-)	no	no	0.74	42.4/38.6	NDA	NDA	yes		low
13	TGME49_281040	VIIa_L	132	NDA	no	(-)	no	no	NDA	58.12/45.2	NDA	NDA	yes		low
14	TGME49_292600	VI_R	209	NDA	yes	(-)	yes	no	NDA	84.6/85.8	NDA	NDA	yes		medium
15	TGME49_296121	V_L	904	yes	yes	(-)	yes	no#	2.28	40.7/72.1	NDA	NDA	yes		low
16	TGME49_296231	V_L	817	NDA	no	(-)	no	no	NDA	65.0/65.8	NDA	NDA	yes		low
17	TGME49_298830	III_R	304	NDA	no	(-)	no	no	NDA	70.0/53.1	NDA	NDA	yes		low
18	TGME49_298840	III_R	242	NDA	no	(-)	no	no	0.25	28.1/37	NDA	NDA	yes		high
19	TGME49_300780	XII_L	116	NDA	no	(-)	no	no	NDA	57.6/53.9	NDA	NDA	yes		low
20	TGME49_300790	XII_L	221	NDA	no	(-)	no	no	NDA	35.0/18.6	NDA	NDA	yes		low
21	TGME49_306680	IX_R	243	NDA	no	2	yes	no	1.91	31.8/37.9	yes membrane	NDA	yes	integral component of membrane GO:0005575 (similar toTgH32)	high
22	TGME49_306688	IX_R	176	NDA	no	(-)	no	no	NDA	79.0/85.0	NDA	NDA	yes		low
23	TGME49_306700	IX_R	207	NDA	no	(-)	no	no	1.11	40.2/38.2	NDA	NDA	yes		high
24	TGME49_307470	V_R	174	NDA	no	(-)	no	no	NDA	21.1/20.1	NDA	NDA	yes		low
25	TGME49_317820	IV_L	164	NDA	no	no	no	no	NDA	11.1/9.31	NDA	NDA	yes		high
Phenotype
1	TGME49_298820	III_R	173	NDA	no	1	yes	no	-0.2	NDA	NDA	NDA	no	integral component of membrane GO:0005575 (similar to TgH40)	high
2	TGME49_200595	X_L	126	NDA	no	(-)	no	no	0.18	NDA	NDA	NDA	no		high
3	TGME49_200600	X_L	122	NDA	no	(-)	no	no	0.38	NDA	NDA	NDA	no	Little evidence for believing that this is a transcript, or translated.	low
4	TGME49_207350	Ib_L	94	NDA	no	(-)	no	no	1.83	NDA	NDA	NDA	no		high
6	TGME49_207360	Ib_L	126	NDA	no	(-)	no	no	1.83	NDA	NDA	NDA	no		high
7	TGME49_244940	VI_R	77	NDA	no	(-)	no	no	1.04	NDA	NDA	NDA	no		high
8	TGME49_244950	VI_R	96	NDA	no	(-)	no	no	0.36	NDA	NDA	NDA	no	functional diversity, adhesion	high
9	TGME49_264240	VIIb_L	99	NDA	no	(-)	no	no	0.66	NDA	NDA	NDA	no		low
10	TGME49_264250	VIIb_L	141	NDA	no	(-)	no	no	1.4	NDA	NDA	NDA	no	protein-protein interactions	medium
11	TGME49_264260	VIIb_L	134	NDA	no	(-)	no	no	0.91	NDA	NDA	NDA	no		high
12	TGME49_276810	XII_R	246	NDA	no	2	yes	no	0	NDA	NDA	NDA	no
13	TGME49_276820	XII_R	162	NDA	no	no	no	no	0.5	NDA	NDA	NDA	no		high
14	TGME49_279540	VIIa_L	124	NDA	no	(-)	no	no	1.56	NDA	NDA	NDA	no		high
15	TGME49_298070	II_R	107	NDA	no	(-)	no	no	1.42	NDA	NDA	NDA	no		high
16	TGME49_298080	II_R	79	NDA	no	(-)	no	no	0.75	NDA	NDA	NDA	no		medium
17	TGME49_306692	IX_R	79	NDA	no	(-)	no	no	0.81	NDA	NDA	NDA	no		high
18	TGME49_306710	IX_R	88	NDA	no	(-)	no	no	0.79	NDA	NDA	NDA	no		high
19	TGME49_306720	IX_R	148	NDA	no	1	yes	no	0.29	NDA	NDA	NDA	no		high
20	TGME49_306730	IX_R	139	NDA	no	(-)	no	no	0.17	NDA	NDA	NDA	no		high
21	TGME49_307050	XI_L	69	NDA	no	(-)	no	no	0.67	NDA	NDA	NDA	no		low
22	TGME49_307060	XI_L	104	NDA	no	(-)	no	no	0.57	NDA	NDA	NDA	no		high
23	TGME49_307070	XI_L	136	NDA	no	(-)	no	no	0.7	NDA	NDA	NDA	no		high
24	TGME49_307080	XI_L	100	NDA	no	(-)	no	no	0.69	NDA	NDA	NDA	no		medium
25	TGME49_307090	XI_L	146	NDA	no	(-)	no	no	0.57	NDA	NDA	NDA	no		high
26	TGME49_307270	XI_L	95	NDA	no	(-)	no	no	0.37	NDA	NDA	NDA	no		high
27	TGME49_307450	V_R	84	NDA	no	(-)	no	no	-0.29	NDA	NDA	NDA	no		high
28	TGME49_317830	IV_L	74	NDA	no	no	no	no	0.44	NDA	NDA	NDA	no		high
29	TGME49_320780	IV_L	103	NDA	no	no	no	no	0.05	NDA	NDA	NDA	no		high
none
1	TGME49_220060	V_L	116	NDA	no	(-)	no	no	NDA	NDA	NDA	NDA	no
2	TGME49_244930	VI_R	103	NDA	no	(-)	no	no	NDA	NDA	NDA	NDA	no		medium
3	TGME49_274280	IX_L	98	NDA	no	(-)	no	no	NDA	NDA	NDA	NDA	no		low
4	TGME49_280070	VIIa_L	226	yes	no	(-)	no	yes	NDA	NDA	NDA	NDA	no		high
